# Supplementary material for: Design of Dyes Based on the Quinoline or Quinoxaline Skeleton towards Visible Light Photoinitiators
Source: Int J Mol Sci. 2024 Apr 12;25(8):4289. doi: 10.3390/ijms25084289 (PMC11050332; doi:10.3390/ijms25084289)
Supplement: Supplementary file 1 [file ijms-25-04289-s001.zip]

Archive with 1 entries (1 files):
- ijms-2949583-supplementary.pdf
